# Supplementary material for: Evaluating Glial Fibrillary Acidic Protein and Neurofilament Light as Potential Biomarkers for Spinocerebellar Ataxia 7
Source: Int J Mol Sci. 2025 May 24;26(11):5070. doi: 10.3390/ijms26115070 (PMC12154444; doi:10.3390/ijms26115070)
Supplement: Supplementary file 1 [file ijms-26-05070-s001.zip]

Archive with 1 entries (1 files):
- ijms-3556308-supplementary.pdf
